# Supplementary material for: Comprehensive Epitope Analysis of Monoclonal Antibodies Binding to Hen Egg Ovalbumin Using a Peptide Array
Source: Foods. 2024 Jan 26;13(3):407. doi: 10.3390/foods13030407 (PMC10855139; doi:10.3390/foods13030407)
Supplement: Supplementary file 1 [file foods-13-00407-s001.zip]

Archive with 8 entries (8 files):
- __MACOSX/._240126_Suppl_Table 1.docx
- __MACOSX/._Suppl Figure_PDF.pdf
- __MACOSX/._Supplementary information 1.docx
- __MACOSX/._Supplementary information 2.docx
- 240126_Suppl_Table 1.pdf
- Suppl Figure_PDF.pdf
- Supplementary information 1.pdf
- Supplementary information 2.pdf
